# Supplementary material for: Real-Life Study of the Benefit of Concomitant Radiotherapy with Cemiplimab in Advanced Cutaneous Squamous Cell Carcinoma (cSCC): A Retrospective Cohort Study
Source: Cancers (Basel). 2023 Jan 13;15(2):495. doi: 10.3390/cancers15020495 (PMC9856754; doi:10.3390/cancers15020495)
Supplement: Supplementary file 1 [file cancers-15-00495-s001.zip]

Archive with 1 entries (1 files):
- cancers-2065307-supplementary.pdf
